# Supplementary material for: A new record of the southern erebid moth species, Hypena nakajimai Kishida, 2010 (Lepidoptera, Erebidae), from Korea with molecular analyses
Source: Biodivers Data J. 2026 Jun 19;14:e198224. doi: 10.3897/BDJ.14.e198224 (PMC13309806; doi:10.3897/BDJ.14.e198224)
Supplement: XML Treatment for Hypena [file BDJ.14.e198224-treatment1.xml]

<!DOCTYPE tp:taxon-treatment
  PUBLIC "-//TaxonX//DTD Taxonomic Treatment Publishing DTD v0 20100105//EN" "tax-treatment-NSO.dtd">
<tp:taxon-treatment xmlns:tp="http://www.plazi.org/taxpub"><tp:treatment-meta><mixed-citation publication-type="journal"><person-group><name><surname>Han</surname><given-names>Hee</given-names></name><name><surname>Park</surname><given-names>Dong Ha</given-names></name><name><surname>Kim</surname><given-names>Sora</given-names></name></person-group><article-title>A new record of the southern erebid moth species, <italic><tp:taxon-name><tp:taxon-name-part taxon-name-part-type="genus" reg="Hypena">Hypena</tp:taxon-name-part> <tp:taxon-name-part taxon-name-part-type="species" reg="nakajimai">nakajimai</tp:taxon-name-part></tp:taxon-name></italic> Kishida, 2010 (<tp:taxon-name><tp:taxon-name-part taxon-name-part-type="order">Lepidoptera</tp:taxon-name-part></tp:taxon-name>, <tp:taxon-name><tp:taxon-name-part taxon-name-part-type="family">Erebidae</tp:taxon-name-part></tp:taxon-name>), from Korea with molecular analyses</article-title><source>Biodivers Data J</source><day>19</day><month>06</month><year>2026</year><volume>14</volume><pub-id pub-id-type="doi">10.3897/BDJ.14.e198224</pub-id></mixed-citation></tp:treatment-meta><tp:nomenclature><tp:taxon-name>
            <object-id xmlns:xlink="http://www.w3.org/1999/xlink" content-type="arpha" xlink:type="simple">0B37C488-A798-5A34-8B56-938292ED1357</object-id>
            <tp:taxon-name-part taxon-name-part-type="genus">Hypena</tp:taxon-name-part>
          </tp:taxon-name><tp:taxon-authority>Schrank, 1802</tp:taxon-authority><tp:nomenclature-citation-list><tp:nomenclature-citation><tp:taxon-name>
                <tp:taxon-name-part taxon-name-part-type="genus"/>
                <tp:taxon-name-part taxon-name-part-type="species"/>
                <tp:taxon-name-part taxon-name-part-type=""/>
              </tp:taxon-name><comment><italic><tp:taxon-name><tp:taxon-name-part taxon-name-part-type="genus" reg="Hypena">Hypena</tp:taxon-name-part></tp:taxon-name></italic> Schrank, 1802 - <xref ref-type="bibr" rid="B14103683">Schrank (1802)</xref> ; 163; TS: <italic><tp:taxon-name><tp:taxon-name-part taxon-name-part-type="genus" reg="Phalaena">Phalaena</tp:taxon-name-part> <tp:taxon-name-part taxon-name-part-type="species" reg="proboscidalis">proboscidalis</tp:taxon-name-part></tp:taxon-name></italic> Linnaeus, 1758 - <xref ref-type="bibr" rid="B14103581">Linnaeus (1758)</xref></comment></tp:nomenclature-citation><tp:nomenclature-citation><tp:taxon-name>
                <tp:taxon-name-part taxon-name-part-type="genus"/>
                <tp:taxon-name-part taxon-name-part-type="species"/>
                <tp:taxon-name-part taxon-name-part-type=""/>
              </tp:taxon-name><comment><italic><tp:taxon-name><tp:taxon-name-part taxon-name-part-type="genus" reg="Erichila">Erichila</tp:taxon-name-part></tp:taxon-name></italic> Billberg, 1820 - <xref ref-type="bibr" rid="B14103354">Billberg (1820)</xref>; 89; TS: <italic><tp:taxon-name><tp:taxon-name-part taxon-name-part-type="genus" reg="Phalaena">Phalaena</tp:taxon-name-part> <tp:taxon-name-part taxon-name-part-type="species" reg="proboscidalis">proboscidalis</tp:taxon-name-part></tp:taxon-name></italic> Linnaeus, 1758- <xref ref-type="bibr" rid="B14103581">Linnaeus (1758)</xref></comment></tp:nomenclature-citation><tp:nomenclature-citation><tp:taxon-name>
                <tp:taxon-name-part taxon-name-part-type="genus"/>
                <tp:taxon-name-part taxon-name-part-type="species"/>
                <tp:taxon-name-part taxon-name-part-type=""/>
              </tp:taxon-name><comment><italic><tp:taxon-name><tp:taxon-name-part taxon-name-part-type="genus" reg="Herpyzon">Herpyzon</tp:taxon-name-part></tp:taxon-name></italic> Hübner, 1822 - <xref ref-type="bibr" rid="B14103500">Hübner (1822)</xref> ; 56; TS: <italic><tp:taxon-name><tp:taxon-name-part taxon-name-part-type="genus" reg="Phalaena">Phalaena</tp:taxon-name-part> <tp:taxon-name-part taxon-name-part-type="species" reg="proboscidalis">proboscidalis</tp:taxon-name-part></tp:taxon-name></italic> Linnaeus, 1758 - <xref ref-type="bibr" rid="B14103581">Linnaeus (1758)</xref></comment></tp:nomenclature-citation><tp:nomenclature-citation><tp:taxon-name>
                <tp:taxon-name-part taxon-name-part-type="genus"/>
                <tp:taxon-name-part taxon-name-part-type="species"/>
                <tp:taxon-name-part taxon-name-part-type=""/>
              </tp:taxon-name><comment><italic><tp:taxon-name><tp:taxon-name-part taxon-name-part-type="genus" reg="Bomolocha">Bomolocha</tp:taxon-name-part></tp:taxon-name></italic> Hübner, [1825] - <xref ref-type="bibr" rid="B14103484">Hübner (1816)</xref>; 343; TS: <italic><tp:taxon-name><tp:taxon-name-part taxon-name-part-type="genus" reg="Phalaena">Phalaena</tp:taxon-name-part> <tp:taxon-name-part taxon-name-part-type="species" reg="crassalis">crassalis</tp:taxon-name-part></tp:taxon-name></italic> Fabricius, 1787 - <xref ref-type="bibr" rid="B14103371">Fabricius (1787)</xref></comment></tp:nomenclature-citation><tp:nomenclature-citation><tp:taxon-name>
                <tp:taxon-name-part taxon-name-part-type="genus"/>
                <tp:taxon-name-part taxon-name-part-type="species"/>
                <tp:taxon-name-part taxon-name-part-type=""/>
              </tp:taxon-name><comment><italic><tp:taxon-name><tp:taxon-name-part taxon-name-part-type="genus" reg="Ophiuche">Ophiuche</tp:taxon-name-part></tp:taxon-name></italic> Hübner, [1825] - <xref ref-type="bibr" rid="B14103484">Hübner (1816)</xref>; 344; TS: <italic><tp:taxon-name><tp:taxon-name-part taxon-name-part-type="genus" reg="Phalaena">Phalaena</tp:taxon-name-part> <tp:taxon-name-part taxon-name-part-type="species" reg="lividalis">lividalis</tp:taxon-name-part></tp:taxon-name></italic> Hübner, 1796 - <xref ref-type="bibr" rid="B14103492">Hübner (1796)</xref></comment></tp:nomenclature-citation><tp:nomenclature-citation><tp:taxon-name>
                <tp:taxon-name-part taxon-name-part-type="genus"/>
                <tp:taxon-name-part taxon-name-part-type="species"/>
                <tp:taxon-name-part taxon-name-part-type=""/>
              </tp:taxon-name><comment><italic><tp:taxon-name><tp:taxon-name-part taxon-name-part-type="genus" reg="Badausa">Badausa</tp:taxon-name-part></tp:taxon-name></italic> Walker, [1863] - <xref ref-type="bibr" rid="B14103754">Walker (1863)</xref>; 170; TS: <italic><tp:taxon-name><tp:taxon-name-part taxon-name-part-type="genus" reg="Badausa">Badausa</tp:taxon-name-part> <tp:taxon-name-part taxon-name-part-type="species" reg="hypenoides">hypenoides</tp:taxon-name-part></tp:taxon-name></italic> Walker, [1859] - <xref ref-type="bibr" rid="B14103738">Walker (1859)</xref></comment></tp:nomenclature-citation><tp:nomenclature-citation><tp:taxon-name>
                <tp:taxon-name-part taxon-name-part-type="genus"/>
                <tp:taxon-name-part taxon-name-part-type="species"/>
                <tp:taxon-name-part taxon-name-part-type=""/>
              </tp:taxon-name><comment><italic><tp:taxon-name><tp:taxon-name-part taxon-name-part-type="genus" reg="Peliala">Peliala</tp:taxon-name-part></tp:taxon-name></italic> Walker, 1865 - <xref ref-type="bibr" rid="B14103763">Walker (1865)</xref>; 1005; TS: <italic><tp:taxon-name><tp:taxon-name-part taxon-name-part-type="genus" reg="Peliala">Peliala</tp:taxon-name-part> <tp:taxon-name-part taxon-name-part-type="species" reg="tenebrosa">tenebrosa</tp:taxon-name-part></tp:taxon-name></italic> Walker, 1865 - <xref ref-type="bibr" rid="B14103763">Walker (1865)</xref></comment></tp:nomenclature-citation><tp:nomenclature-citation><tp:taxon-name>
                <tp:taxon-name-part taxon-name-part-type="genus"/>
                <tp:taxon-name-part taxon-name-part-type="species"/>
                <tp:taxon-name-part taxon-name-part-type=""/>
              </tp:taxon-name><comment><italic><tp:taxon-name><tp:taxon-name-part taxon-name-part-type="genus" reg="Phanaspa">Phanaspa</tp:taxon-name-part></tp:taxon-name></italic> Walker, [1866] - <xref ref-type="bibr" rid="B14103746">Walker (1866)</xref>; 1192; TS: <italic><tp:taxon-name><tp:taxon-name-part taxon-name-part-type="genus" reg="Phanaspa">Phanaspa</tp:taxon-name-part> <tp:taxon-name-part taxon-name-part-type="species" reg="dilatatalis">dilatatalis</tp:taxon-name-part></tp:taxon-name></italic> Walker, [1866] - <xref ref-type="bibr" rid="B14103746">Walker (1866)</xref></comment></tp:nomenclature-citation><tp:nomenclature-citation><tp:taxon-name>
                <tp:taxon-name-part taxon-name-part-type="genus"/>
                <tp:taxon-name-part taxon-name-part-type="species"/>
                <tp:taxon-name-part taxon-name-part-type=""/>
              </tp:taxon-name><comment><italic><tp:taxon-name><tp:taxon-name-part taxon-name-part-type="genus" reg="Plathypena">Plathypena</tp:taxon-name-part></tp:taxon-name></italic> Grote, 1873 - <xref ref-type="bibr" rid="B14103422">Grote (1873a)</xref>; 38; TS: <italic><tp:taxon-name><tp:taxon-name-part taxon-name-part-type="genus" reg="Hyblaea">Hyblaea</tp:taxon-name-part> <tp:taxon-name-part taxon-name-part-type="species" reg="scabra">scabra</tp:taxon-name-part></tp:taxon-name></italic> Fabricius, 1798 - <xref ref-type="bibr" rid="B14103379">Fabricius (1798)</xref></comment></tp:nomenclature-citation><tp:nomenclature-citation><tp:taxon-name>
                <tp:taxon-name-part taxon-name-part-type="genus"/>
                <tp:taxon-name-part taxon-name-part-type="species"/>
                <tp:taxon-name-part taxon-name-part-type=""/>
              </tp:taxon-name><comment><italic><tp:taxon-name><tp:taxon-name-part taxon-name-part-type="genus" reg="Euhypena">Euhypena</tp:taxon-name-part></tp:taxon-name></italic> Grote, 1873 - <xref ref-type="bibr" rid="B14103422">Grote (1873a)</xref>; 38; TS: <italic><tp:taxon-name><tp:taxon-name-part taxon-name-part-type="genus" reg="Hypena">Hypena</tp:taxon-name-part> <tp:taxon-name-part taxon-name-part-type="species" reg="toreuta">toreuta</tp:taxon-name-part></tp:taxon-name></italic> Grote, 1872 - <xref ref-type="bibr" rid="B14103404">Grote (1872)</xref></comment></tp:nomenclature-citation><tp:nomenclature-citation><tp:taxon-name>
                <tp:taxon-name-part taxon-name-part-type="genus"/>
                <tp:taxon-name-part taxon-name-part-type="species"/>
                <tp:taxon-name-part taxon-name-part-type=""/>
              </tp:taxon-name><comment><italic><tp:taxon-name><tp:taxon-name-part taxon-name-part-type="genus" reg="Macrhypena">Macrhypena</tp:taxon-name-part></tp:taxon-name></italic> Grote, 1873 - <xref ref-type="bibr" rid="B14103422">Grote (1873a)</xref>; 38; TS: <italic><tp:taxon-name><tp:taxon-name-part taxon-name-part-type="genus" reg="Hypena">Hypena</tp:taxon-name-part> <tp:taxon-name-part taxon-name-part-type="species" reg="deceptalis">deceptalis</tp:taxon-name-part></tp:taxon-name></italic> Walker, [1859] - <xref ref-type="bibr" rid="B14103738">Walker (1859)</xref></comment></tp:nomenclature-citation><tp:nomenclature-citation><tp:taxon-name>
                <tp:taxon-name-part taxon-name-part-type="genus"/>
                <tp:taxon-name-part taxon-name-part-type="species"/>
                <tp:taxon-name-part taxon-name-part-type=""/>
              </tp:taxon-name><comment><italic><tp:taxon-name><tp:taxon-name-part taxon-name-part-type="genus" reg="Lomanaltes">Lomanaltes</tp:taxon-name-part></tp:taxon-name></italic> Grote, 1873 - <xref ref-type="bibr" rid="B14103431">Grote (1873b)</xref>; 13; TS: <italic><tp:taxon-name><tp:taxon-name-part taxon-name-part-type="genus" reg="Lomanaltes">Lomanaltes</tp:taxon-name-part> <tp:taxon-name-part taxon-name-part-type="species" reg="laetulus">laetulus</tp:taxon-name-part></tp:taxon-name></italic> Grote, 1873 - <xref ref-type="bibr" rid="B14103431">Grote (1873b)</xref></comment></tp:nomenclature-citation><tp:nomenclature-citation><tp:taxon-name>
                <tp:taxon-name-part taxon-name-part-type="genus"/>
                <tp:taxon-name-part taxon-name-part-type="species"/>
                <tp:taxon-name-part taxon-name-part-type=""/>
              </tp:taxon-name><comment><italic><tp:taxon-name><tp:taxon-name-part taxon-name-part-type="genus" reg="Meghypena">Meghypena</tp:taxon-name-part></tp:taxon-name></italic> Grote, 1873 - <xref ref-type="bibr" rid="B14103440">Grote (1873c)</xref>; 86; TS: <italic><tp:taxon-name><tp:taxon-name-part taxon-name-part-type="genus" reg="Meghypena">Meghypena</tp:taxon-name-part> <tp:taxon-name-part taxon-name-part-type="species" reg="velifera">velifera</tp:taxon-name-part></tp:taxon-name></italic> Grote, 1873d - <xref ref-type="bibr" rid="B14103440">Grote (1873c)</xref></comment></tp:nomenclature-citation><tp:nomenclature-citation><tp:taxon-name>
                <tp:taxon-name-part taxon-name-part-type="genus"/>
                <tp:taxon-name-part taxon-name-part-type="species"/>
                <tp:taxon-name-part taxon-name-part-type=""/>
              </tp:taxon-name><comment><italic><tp:taxon-name><tp:taxon-name-part taxon-name-part-type="genus" reg="Apanda">Apanda</tp:taxon-name-part></tp:taxon-name></italic> Moore, 1882 - <xref ref-type="bibr" rid="B14103651">Moore (1882)</xref>; 186; TS: <italic><tp:taxon-name><tp:taxon-name-part taxon-name-part-type="genus" reg="Apanda">Apanda</tp:taxon-name-part> <tp:taxon-name-part taxon-name-part-type="species" reg="denticulata">denticulata</tp:taxon-name-part></tp:taxon-name></italic> Moore, 1882 - <xref ref-type="bibr" rid="B14103651">Moore (1882)</xref></comment></tp:nomenclature-citation><tp:nomenclature-citation><tp:taxon-name>
                <tp:taxon-name-part taxon-name-part-type="genus"/>
                <tp:taxon-name-part taxon-name-part-type="species"/>
                <tp:taxon-name-part taxon-name-part-type=""/>
              </tp:taxon-name><comment><italic><tp:taxon-name><tp:taxon-name-part taxon-name-part-type="genus" reg="Mathura">Mathura</tp:taxon-name-part></tp:taxon-name></italic> Moore, 1882 - <xref ref-type="bibr" rid="B14103651">Moore (1882)</xref>; 188; TS: <italic><tp:taxon-name><tp:taxon-name-part taxon-name-part-type="genus" reg="Mathura">Mathura</tp:taxon-name-part> <tp:taxon-name-part taxon-name-part-type="species" reg="albisigna">albisigna</tp:taxon-name-part></tp:taxon-name></italic> Moore, 1882 - <xref ref-type="bibr" rid="B14103651">Moore (1882)</xref></comment></tp:nomenclature-citation><tp:nomenclature-citation><tp:taxon-name>
                <tp:taxon-name-part taxon-name-part-type="genus"/>
                <tp:taxon-name-part taxon-name-part-type="species"/>
                <tp:taxon-name-part taxon-name-part-type=""/>
              </tp:taxon-name><comment><italic><tp:taxon-name><tp:taxon-name-part taxon-name-part-type="genus" reg="Nesamiptis">Nesamiptis</tp:taxon-name-part></tp:taxon-name></italic> Meyrick, 1899 - <xref ref-type="bibr" rid="B14103643">Meyrick (1899)</xref>; 156; TS: <italic><tp:taxon-name><tp:taxon-name-part taxon-name-part-type="genus" reg="Nesamiptis">Nesamiptis</tp:taxon-name-part> <tp:taxon-name-part taxon-name-part-type="species" reg="plagiota">plagiota</tp:taxon-name-part></tp:taxon-name></italic> Meyrick, 1899 - <xref ref-type="bibr" rid="B14103643">Meyrick (1899)</xref></comment></tp:nomenclature-citation><tp:nomenclature-citation><tp:taxon-name>
                <tp:taxon-name-part taxon-name-part-type="genus"/>
                <tp:taxon-name-part taxon-name-part-type="species"/>
                <tp:taxon-name-part taxon-name-part-type=""/>
              </tp:taxon-name><comment><italic><tp:taxon-name><tp:taxon-name-part taxon-name-part-type="genus" reg="Ogoas">Ogoas</tp:taxon-name-part></tp:taxon-name></italic> Druce, 1890, in Godman &amp; Salvin, 1890 - <xref ref-type="bibr" rid="B14103387">Godman and Salvin (1881)</xref>; 439; TS: <italic><tp:taxon-name><tp:taxon-name-part taxon-name-part-type="genus" reg="Ogoas">Ogoas</tp:taxon-name-part> <tp:taxon-name-part taxon-name-part-type="species" reg="albipuncta">albipuncta</tp:taxon-name-part></tp:taxon-name></italic> Druce, 1890, in Godman &amp; Salvin, 1890 - <xref ref-type="bibr" rid="B14103387">Godman and Salvin (1881)</xref></comment></tp:nomenclature-citation><tp:nomenclature-citation><tp:taxon-name>
                <tp:taxon-name-part taxon-name-part-type="genus"/>
                <tp:taxon-name-part taxon-name-part-type="species"/>
                <tp:taxon-name-part taxon-name-part-type=""/>
              </tp:taxon-name><comment><italic><tp:taxon-name><tp:taxon-name-part taxon-name-part-type="genus" reg="Tomyris">Tomyris</tp:taxon-name-part></tp:taxon-name></italic> Druce, in Godman &amp; Salvin, 1890 - <xref ref-type="bibr" rid="B14103387">Godman and Salvin (1881)</xref>; 440; TS: <italic><tp:taxon-name><tp:taxon-name-part taxon-name-part-type="genus" reg="Tomyris">Tomyris</tp:taxon-name-part> <tp:taxon-name-part taxon-name-part-type="species" reg="nigropuncta">nigropuncta</tp:taxon-name-part></tp:taxon-name></italic> Druce, in Godman &amp; Salvin, 1890 - <xref ref-type="bibr" rid="B14103387">Godman and Salvin (1881)</xref></comment></tp:nomenclature-citation><tp:nomenclature-citation><tp:taxon-name>
                <tp:taxon-name-part taxon-name-part-type="genus"/>
                <tp:taxon-name-part taxon-name-part-type="species"/>
                <tp:taxon-name-part taxon-name-part-type=""/>
              </tp:taxon-name><comment><italic><tp:taxon-name><tp:taxon-name-part taxon-name-part-type="genus" reg="Anepischetos">Anepischetos</tp:taxon-name-part></tp:taxon-name></italic> Smith, 1900 <xref ref-type="bibr" rid="B14103708">Smith (1900)</xref>; 482; TS: <italic><tp:taxon-name><tp:taxon-name-part taxon-name-part-type="genus" reg="Anepischetos">Anepischetos</tp:taxon-name-part> <tp:taxon-name-part taxon-name-part-type="species" reg="bipartita">bipartita</tp:taxon-name-part></tp:taxon-name></italic> Smith, 1900 <xref ref-type="bibr" rid="B14103708">Smith (1900)</xref></comment></tp:nomenclature-citation><tp:nomenclature-citation><tp:taxon-name>
                <tp:taxon-name-part taxon-name-part-type="genus"/>
                <tp:taxon-name-part taxon-name-part-type="species"/>
                <tp:taxon-name-part taxon-name-part-type=""/>
              </tp:taxon-name><comment><italic><tp:taxon-name><tp:taxon-name-part taxon-name-part-type="genus" reg="Trichypena">Trichypena</tp:taxon-name-part></tp:taxon-name></italic> Joannis, 1915 - <xref ref-type="bibr" rid="B14103517">Joannis (1915)</xref>; 6; TS: <italic><tp:taxon-name><tp:taxon-name-part taxon-name-part-type="genus" reg="Trichypena">Trichypena</tp:taxon-name-part> <tp:taxon-name-part taxon-name-part-type="species" reg="quadra">quadra</tp:taxon-name-part></tp:taxon-name></italic> Joannis, 1915 - <xref ref-type="bibr" rid="B14103517">Joannis (1915)</xref></comment></tp:nomenclature-citation><tp:nomenclature-citation><tp:taxon-name>
                <tp:taxon-name-part taxon-name-part-type="genus"/>
                <tp:taxon-name-part taxon-name-part-type="species"/>
                <tp:taxon-name-part taxon-name-part-type=""/>
              </tp:taxon-name><comment><italic><tp:taxon-name><tp:taxon-name-part taxon-name-part-type="genus" reg="Rowdenia">Rowdenia</tp:taxon-name-part></tp:taxon-name></italic> Nye, 1975 - <xref ref-type="bibr" rid="B14103659">Nye (1975)</xref>; 435; TS: <italic><tp:taxon-name><tp:taxon-name-part taxon-name-part-type="genus" reg="Tomyris">Tomyris</tp:taxon-name-part> <tp:taxon-name-part taxon-name-part-type="species" reg="nigropuncta">nigropuncta</tp:taxon-name-part></tp:taxon-name></italic> Druce, in Godman &amp; Salvin, 1890 - <xref ref-type="bibr" rid="B14103387">Godman and Salvin (1881)</xref></comment></tp:nomenclature-citation><tp:nomenclature-citation><tp:taxon-name>
                <tp:taxon-name-part taxon-name-part-type="genus"/>
                <tp:taxon-name-part taxon-name-part-type="species"/>
                <tp:taxon-name-part taxon-name-part-type=""/>
              </tp:taxon-name><comment><tp:taxon-name><tp:taxon-name-part taxon-name-part-type="genus" reg="Hypena">Hypena</tp:taxon-name-part> (<tp:taxon-name-part taxon-name-part-type="subgenus" reg="Tetrastictypena">Tetrastictypena</tp:taxon-name-part>)</tp:taxon-name> Lödl, 1994 - <xref ref-type="bibr" rid="B14103589">Lödl (1994a)</xref>; 504; TS: <italic><tp:taxon-name><tp:taxon-name-part taxon-name-part-type="genus" reg="Hypena">Hypena</tp:taxon-name-part> <tp:taxon-name-part taxon-name-part-type="species" reg="tetrasticta">tetrasticta</tp:taxon-name-part></tp:taxon-name></italic> Hampson, 1910 - <xref ref-type="bibr" rid="B14103449">Hampson (1910)</xref></comment></tp:nomenclature-citation><tp:nomenclature-citation><tp:taxon-name>
                <tp:taxon-name-part taxon-name-part-type="genus"/>
                <tp:taxon-name-part taxon-name-part-type="species"/>
                <tp:taxon-name-part taxon-name-part-type=""/>
              </tp:taxon-name><comment><tp:taxon-name><tp:taxon-name-part taxon-name-part-type="genus" reg="Hypena">Hypena</tp:taxon-name-part> (<tp:taxon-name-part taxon-name-part-type="subgenus" reg="Jussalypena">Jussalypena</tp:taxon-name-part>)</tp:taxon-name> Lödl, 1994 - <xref ref-type="bibr" rid="B14103589">Lödl (1994a)</xref>; 507; TS: <tp:taxon-name><tp:taxon-name-part taxon-name-part-type="genus" reg="Hypena">Hypena</tp:taxon-name-part> (<tp:taxon-name-part taxon-name-part-type="subgenus" reg="Jussalypena">Jussalypena</tp:taxon-name-part>) <tp:taxon-name-part taxon-name-part-type="species" reg="jussalis">jussalis</tp:taxon-name-part></tp:taxon-name> Walker, [1859] - <xref ref-type="bibr" rid="B14103738">Walker (1859)</xref></comment></tp:nomenclature-citation><tp:nomenclature-citation><tp:taxon-name>
                <tp:taxon-name-part taxon-name-part-type="genus"/>
                <tp:taxon-name-part taxon-name-part-type="species"/>
                <tp:taxon-name-part taxon-name-part-type=""/>
              </tp:taxon-name><comment><tp:taxon-name><tp:taxon-name-part taxon-name-part-type="genus" reg="Hypena">Hypena</tp:taxon-name-part> (<tp:taxon-name-part taxon-name-part-type="subgenus" reg="Extremypena">Extremypena</tp:taxon-name-part>)</tp:taxon-name> Lödl, 1994 - <xref ref-type="bibr" rid="B14103589">Lödl (1994a)</xref>; 553; TS: <italic><tp:taxon-name><tp:taxon-name-part taxon-name-part-type="genus" reg="Hypena">Hypena</tp:taxon-name-part> <tp:taxon-name-part taxon-name-part-type="species" reg="extremipalpis">extremipalpis</tp:taxon-name-part></tp:taxon-name></italic> Lödl, 1994b - <xref ref-type="bibr" rid="B14103598">Lödl (1994b)</xref></comment></tp:nomenclature-citation><tp:nomenclature-citation><tp:taxon-name>
                <tp:taxon-name-part taxon-name-part-type="genus"/>
                <tp:taxon-name-part taxon-name-part-type="species"/>
                <tp:taxon-name-part taxon-name-part-type=""/>
              </tp:taxon-name><comment><tp:taxon-name><tp:taxon-name-part taxon-name-part-type="genus" reg="Hypena">Hypena</tp:taxon-name-part> (<tp:taxon-name-part taxon-name-part-type="subgenus" reg="Biangulypena">Biangulypena</tp:taxon-name-part>)</tp:taxon-name> Lödl, 1994 - <xref ref-type="bibr" rid="B14103589">Lödl (1994a)</xref>; 559; TS: <italic><tp:taxon-name><tp:taxon-name-part taxon-name-part-type="genus" reg="Hypena">Hypena</tp:taxon-name-part> <tp:taxon-name-part taxon-name-part-type="species" reg="biangulatoides">biangulatoides</tp:taxon-name-part></tp:taxon-name></italic> Poole, 1989 - <xref ref-type="bibr" rid="B14103667">Poole (1989)</xref></comment></tp:nomenclature-citation><tp:nomenclature-citation><tp:taxon-name>
                <tp:taxon-name-part taxon-name-part-type="genus"/>
                <tp:taxon-name-part taxon-name-part-type="species"/>
                <tp:taxon-name-part taxon-name-part-type=""/>
              </tp:taxon-name><comment><tp:taxon-name><tp:taxon-name-part taxon-name-part-type="genus" reg="Hypena">Hypena</tp:taxon-name-part> (<tp:taxon-name-part taxon-name-part-type="subgenus" reg="Conscitalypena">Conscitalypena</tp:taxon-name-part>)</tp:taxon-name> Lödl, 1994 - <xref ref-type="bibr" rid="B14103589">Lödl (1994a)</xref>; 564; TS: <italic><tp:taxon-name><tp:taxon-name-part taxon-name-part-type="genus" reg="Hypena">Hypena</tp:taxon-name-part> <tp:taxon-name-part taxon-name-part-type="species" reg="conscitalis">conscitalis</tp:taxon-name-part></tp:taxon-name></italic> Walker, [1866] - <xref ref-type="bibr" rid="B14103746">Walker (1866)</xref></comment></tp:nomenclature-citation><tp:nomenclature-citation><tp:taxon-name>
                <tp:taxon-name-part taxon-name-part-type="genus"/>
                <tp:taxon-name-part taxon-name-part-type="species"/>
                <tp:taxon-name-part taxon-name-part-type=""/>
              </tp:taxon-name><comment><tp:taxon-name><tp:taxon-name-part taxon-name-part-type="genus" reg="Hypena">Hypena</tp:taxon-name-part> (<tp:taxon-name-part taxon-name-part-type="subgenus" reg="Pseudodichromia">Pseudodichromia</tp:taxon-name-part>)</tp:taxon-name> Lödl, 1994 - <xref ref-type="bibr" rid="B14103589">Lödl (1994a)</xref>; 569; TS: <italic><tp:taxon-name><tp:taxon-name-part taxon-name-part-type="genus" reg="Hypena">Hypena</tp:taxon-name-part> <tp:taxon-name-part taxon-name-part-type="species" reg="laetalis">laetalis</tp:taxon-name-part></tp:taxon-name></italic> Walker, [1859] - <xref ref-type="bibr" rid="B14103738">Walker (1859)</xref></comment></tp:nomenclature-citation><tp:nomenclature-citation><tp:taxon-name>
                <tp:taxon-name-part taxon-name-part-type="genus"/>
                <tp:taxon-name-part taxon-name-part-type="species"/>
                <tp:taxon-name-part taxon-name-part-type=""/>
              </tp:taxon-name><comment><italic><tp:taxon-name><tp:taxon-name-part taxon-name-part-type="genus" reg="Obesypena">Obesypena</tp:taxon-name-part></tp:taxon-name></italic> Beck, 1996 - <xref ref-type="bibr" rid="B14103345">Beck (1996)</xref>; 24; TS: <italic><tp:taxon-name><tp:taxon-name-part taxon-name-part-type="genus" reg="Hypena">Hypena</tp:taxon-name-part> <tp:taxon-name-part taxon-name-part-type="species" reg="obesalis">obesalis</tp:taxon-name-part></tp:taxon-name></italic> Treitschke, 1829 - <xref ref-type="bibr" rid="B14103730">Treitschke (1829)</xref></comment></tp:nomenclature-citation><tp:nomenclature-citation><tp:taxon-name>
                <tp:taxon-name-part taxon-name-part-type="genus"/>
                <tp:taxon-name-part taxon-name-part-type="species"/>
                <tp:taxon-name-part taxon-name-part-type=""/>
              </tp:taxon-name><comment><italic><tp:taxon-name><tp:taxon-name-part taxon-name-part-type="genus" reg="Rostrypena">Rostrypena</tp:taxon-name-part></tp:taxon-name></italic> Beck, 1996 - <xref ref-type="bibr" rid="B14103345">Beck (1996)</xref>; 24; TS: <italic><tp:taxon-name><tp:taxon-name-part taxon-name-part-type="genus" reg="Phalaena">Phalaena</tp:taxon-name-part> <tp:taxon-name-part taxon-name-part-type="species" reg="rostralis">rostralis</tp:taxon-name-part></tp:taxon-name></italic> Linnaeus, 1758 - <xref ref-type="bibr" rid="B14103581">Linnaeus (1758)</xref></comment></tp:nomenclature-citation></tp:nomenclature-citation-list></tp:nomenclature><tp:treatment-sec sec-type="Diagnosis"><title>Diagnosis</title><p>This genus can be determined by the following characteristics: in habitus, male antennae ciliate; palpi extremely long; fore-wing elongated with acute apical angle; abdomen bearing tuft of scales on its first segment; in male genitalia, uncus short, with sharp apex; juxta plate-like shaped; valvae elongated, broadened, rounded; harpe absent; aedeagus curved; vesica bulbous; in female genitalia, both anterior and posterior apophyses the same in their length; ductus bursae thin and membranous; corpus bursae membranous, commonly as long as ductus bursae.</p></tp:treatment-sec><ref-list><ref id="B14103683"><element-citation xmlns:xlink="http://www.w3.org/1999/xlink" publication-type="book" xlink:type="simple"><person-group person-group-type="author"><name name-style="western"><surname>Schrank</surname><given-names>F. P.</given-names></name></person-group><year>1802</year><source>Fauna Boica: Durchgedachte Geschichte der in Baiern Einheimischen und zahmen Thiere. Zweyter Band. Zweyte Abthilungen</source><publisher-name>J.W. Krüll</publisher-name><publisher-loc>Ingolstadt</publisher-loc><size units="page">173</size></element-citation></ref><ref id="B14103581"><element-citation xmlns:xlink="http://www.w3.org/1999/xlink" publication-type="book" xlink:type="simple"><person-group person-group-type="author"><name name-style="western"><surname>Linnaeus</surname><given-names>C.</given-names></name></person-group><year>1758</year><source>Systema Naturae per Regna Tria Naturae, Secundum Classees, Ordines, Genera, Species, cum Characteribus, Differentiis, Synonymis, Locis. Tomis I. 10th Edition</source><publisher-name>Laurentii Slavii</publisher-name><publisher-loc>Holmiae</publisher-loc><size units="page">824</size></element-citation></ref><ref id="B14103354"><element-citation xmlns:xlink="http://www.w3.org/1999/xlink" publication-type="book" xlink:type="simple"><person-group person-group-type="author"><name name-style="western"><surname>Billberg</surname><given-names>G. J.</given-names></name></person-group><year>1820</year><source>Enumeratio insectorium in Museo</source><publisher-name>Typis Gadelianis</publisher-name><publisher-loc>Stockholm</publisher-loc><size units="page">138</size></element-citation></ref><ref id="B14103500"><element-citation xmlns:xlink="http://www.w3.org/1999/xlink" publication-type="book" xlink:type="simple"><person-group person-group-type="author"><name name-style="western"><surname>Hübner</surname><given-names>J.</given-names></name></person-group><year>1822</year><source>Systematisch-Alphabetischene Verzeichniss aller Bischer bey den Fürbildungen zur Sammlung Europäischer Schmetterlinge angegebenen Gattungsbenennugen; mit Vormerkung auch Augburgischer Gattungen</source><publisher-name>J. Hübner</publisher-name><publisher-loc>Augsburg</publisher-loc><size units="page">[i] + [iii] + iv + vi + [1] + 2 + 81</size><pub-id pub-id-type="doi">10.5962/bhl.title.48605</pub-id></element-citation></ref><ref id="B14103484"><element-citation xmlns:xlink="http://www.w3.org/1999/xlink" publication-type="book" xlink:type="simple"><person-group person-group-type="author"><name name-style="western"><surname>Hübner</surname><given-names>J.</given-names></name></person-group><year>1816</year><source>Verzeichniss bekannter Schmettlinge (Date of publication: [1816-1826])</source><publisher-name>bey dem Verfasser zu Finden</publisher-name><publisher-loc>Augsburg</publisher-loc><size units="page">431</size><pub-id pub-id-type="doi">10.5962/bhl.title.48607</pub-id></element-citation></ref><ref id="B14103371"><element-citation xmlns:xlink="http://www.w3.org/1999/xlink" publication-type="book" xlink:type="simple"><person-group person-group-type="author"><name name-style="western"><surname>Fabricius</surname><given-names>J. C.</given-names></name></person-group><year>1787</year><source>Mantissa insectorum sistens eorum species nuper detectas adiectis characteribus genericis, differentiis specificis, emendationibus</source><publisher-name>Impensis C. G. Proft</publisher-name><publisher-loc>Hafniae</publisher-loc><size units="page">382</size><pub-id pub-id-type="doi">10.5962/bhl.title.36471</pub-id></element-citation></ref><ref id="B14103492"><element-citation xmlns:xlink="http://www.w3.org/1999/xlink" publication-type="book" xlink:type="simple"><person-group person-group-type="author"><name name-style="western"><surname>Hübner</surname><given-names>J.</given-names></name></person-group><year>1796</year><source>Sammlung Europäischer Schmetterlinge. Vol. 6. Pyralides (Date of publication: 1796-[1883])</source><publisher-name>J. Hübner</publisher-name><publisher-loc>Augsburg</publisher-loc><size units="page">32 plates + [i-iv] + [i-iii] + 30 + [i-ii] + [i-ii]</size></element-citation></ref><ref id="B14103754"><element-citation xmlns:xlink="http://www.w3.org/1999/xlink" publication-type="article" xlink:type="simple"><person-group person-group-type="author"><name name-style="western"><surname>Walker</surname><given-names>F.</given-names></name></person-group><year>1863</year><article-title>Catalogue of the heterocerous lepidopterous insects collected at Sarawak, in Borneo, by Mr. A. R. Wallace, with descriptions of new species</article-title><source>Journal of the proceedings of the Linnean Society (Zoology)</source><volume>7</volume><fpage>49</fpage><lpage>84</lpage><pub-id pub-id-type="doi">10.1111/j.1096-3642.1863.tb02102.x</pub-id></element-citation></ref><ref id="B14103738"><element-citation xmlns:xlink="http://www.w3.org/1999/xlink" publication-type="book" xlink:type="simple"><person-group person-group-type="author"><name name-style="western"><surname>Walker</surname><given-names>F.</given-names></name></person-group><year>1859</year><source>List of the specimens of lepidopterous insects in the collection of the British Museum. Vol. 16</source><publisher-name>Edward Newman</publisher-name><publisher-loc>London</publisher-loc><size units="page">252</size></element-citation></ref><ref id="B14103763"><element-citation xmlns:xlink="http://www.w3.org/1999/xlink" publication-type="book" xlink:type="simple"><person-group person-group-type="author"><name name-style="western"><surname>Walker</surname><given-names>F.</given-names></name></person-group><year>1865</year><source>List of the specimens of lepidopterous insects in the collection of the British Museum</source><volume>Vol. 33</volume><publisher-name>Edward Newman</publisher-name><publisher-loc>London</publisher-loc><size units="page">413</size></element-citation></ref><ref id="B14103746"><element-citation xmlns:xlink="http://www.w3.org/1999/xlink" publication-type="book" xlink:type="simple"><person-group person-group-type="author"><name name-style="western"><surname>Walker</surname><given-names>F.</given-names></name></person-group><year>1866</year><source>List of the specimens of lepidopterous insects in the collection of the British Museum</source><volume>Vol. 34</volume><publisher-name>Edward Newman</publisher-name><publisher-loc>London</publisher-loc><size units="page">412</size></element-citation></ref><ref id="B14103422"><element-citation xmlns:xlink="http://www.w3.org/1999/xlink" publication-type="article" xlink:type="simple"><person-group person-group-type="author"><name name-style="western"><surname>Grote</surname><given-names>A. R.</given-names></name></person-group><year>1873</year><article-title>Conclusions drawn from a study of the genera <italic><tp:taxon-name><tp:taxon-name-part taxon-name-part-type="genus" reg="Hypena">Hypena</tp:taxon-name-part></tp:taxon-name></italic> and <italic><tp:taxon-name><tp:taxon-name-part taxon-name-part-type="genus" reg="Herminia">Herminia</tp:taxon-name-part></tp:taxon-name></italic></article-title><source>Bulletin of the Buffalo Society of Natural Sciences</source><volume>1</volume><fpage>37</fpage><lpage>40</lpage></element-citation></ref><ref id="B14103379"><element-citation xmlns:xlink="http://www.w3.org/1999/xlink" publication-type="book" xlink:type="simple"><person-group person-group-type="author"><name name-style="western"><surname>Fabricius</surname><given-names>J. C.</given-names></name></person-group><year>1798</year><source>Supplementum Entomologiae Systematicae</source><publisher-name>Proft et Stokh</publisher-name><publisher-loc>Hafniae</publisher-loc><size units="page">572</size><pub-id pub-id-type="doi">10.5962/bhl.title.65803</pub-id></element-citation></ref><ref id="B14103404"><element-citation xmlns:xlink="http://www.w3.org/1999/xlink" publication-type="article" xlink:type="simple"><person-group person-group-type="author"><name name-style="western"><surname>Grote</surname><given-names>A. R.</given-names></name></person-group><year>1872</year><article-title>Descriptions of North American <tp:taxon-name><tp:taxon-name-part taxon-name-part-type="family">Noctuidae</tp:taxon-name-part></tp:taxon-name>. - no. 1</article-title><source>Transactions of the American Entomological Society</source><volume>4</volume><fpage>20</fpage><lpage>28</lpage></element-citation></ref><ref id="B14103431"><element-citation xmlns:xlink="http://www.w3.org/1999/xlink" publication-type="article" xlink:type="simple"><person-group person-group-type="author"><name name-style="western"><surname>Grote</surname><given-names>A. R.</given-names></name></person-group><year>1873</year><article-title>Description of new North American moths</article-title><source>Bulletin of the Buffalo Society of Natural Sciences</source><volume>1</volume><fpage>1</fpage><lpage>16</lpage></element-citation></ref><ref id="B14103440"><element-citation xmlns:xlink="http://www.w3.org/1999/xlink" publication-type="article" xlink:type="simple"><person-group person-group-type="author"><name name-style="western"><surname>Grote</surname><given-names>A. R.</given-names></name></person-group><year>1873</year><article-title>Contributions to a knowledge of North American moths</article-title><source>Bulletin of the Buffalo Society of Natural Sciences</source><volume>1</volume><fpage>73</fpage><lpage>94</lpage></element-citation></ref><ref id="B14103651"><element-citation xmlns:xlink="http://www.w3.org/1999/xlink" publication-type="book" xlink:type="simple"><person-group person-group-type="author"><name name-style="western"><surname>Moore</surname><given-names>F.</given-names></name></person-group><year>1882</year><source>Descriptions of new Indian lepidopterous insects from the collection of the late Mr. W.S. Atkinson. Part II</source><publisher-name>Taylor and Francis</publisher-name><publisher-loc>London</publisher-loc><size units="page">109</size></element-citation></ref><ref id="B14103643"><element-citation xmlns:xlink="http://www.w3.org/1999/xlink" publication-type="book" xlink:type="simple"><person-group person-group-type="author"><name name-style="western"><surname>Meyrick</surname><given-names>E.</given-names></name></person-group><year>1899</year><source>Fauna Hawaiiensis or the zoology of the Sandwich (Hawaiian) Isles. Vol. I. Part II. Macrolepidoptera</source><publisher-name>Cambridge University Press</publisher-name><publisher-loc>Cambridge</publisher-loc><size units="page">152</size></element-citation></ref><ref id="B14103387"><element-citation xmlns:xlink="http://www.w3.org/1999/xlink" publication-type="book" xlink:type="simple"><person-group person-group-type="author"><name name-style="western"><surname>Godman</surname><given-names>F. D.</given-names></name><name name-style="western"><surname>Salvin</surname><given-names>O.</given-names></name></person-group><year>1881</year><source>Biologia Centrali-Americana; or Contributions to the Knowledge of the Fauna of Mexico and Central America. Zoology. <tp:taxon-name><tp:taxon-name-part taxon-name-part-type="order">Lepidoptera</tp:taxon-name-part></tp:taxon-name>. <tp:taxon-name><tp:taxon-name-part taxon-name-part-type="suborder">Heterocera</tp:taxon-name-part></tp:taxon-name> by H. Druce. Vol. 1 (Date of publication: 1881-1891)</source><publisher-name>Taylor and Francis</publisher-name><publisher-loc>London</publisher-loc><size units="page">490</size></element-citation></ref><ref id="B14103708"><element-citation xmlns:xlink="http://www.w3.org/1999/xlink" publication-type="article" xlink:type="simple"><person-group person-group-type="author"><name name-style="western"><surname>Smith</surname><given-names>J. B.</given-names></name></person-group><year>1900</year><article-title>A hundred new moths of the family <tp:taxon-name><tp:taxon-name-part taxon-name-part-type="family">Noctuidae</tp:taxon-name-part></tp:taxon-name></article-title><source>Proceedings of the United States National Museum</source><volume>22</volume><fpage>413</fpage><lpage>495</lpage><pub-id pub-id-type="doi">10.5479/si.00963801.1203.413</pub-id></element-citation></ref><ref id="B14103517"><element-citation xmlns:xlink="http://www.w3.org/1999/xlink" publication-type="article" xlink:type="simple"><person-group person-group-type="author"><name name-style="western"><surname>Joannis</surname><given-names>J. de</given-names></name></person-group><year>1915</year><article-title>Lépidoptères hétérocères des Mascareignes et des Seychelles</article-title><source>Annales de la Société Entomologique de France</source><volume>84</volume><fpage>1</fpage><lpage>18</lpage></element-citation></ref><ref id="B14103659"><element-citation xmlns:xlink="http://www.w3.org/1999/xlink" publication-type="book" xlink:type="simple"><person-group person-group-type="author"><name name-style="western"><surname>Nye</surname><given-names>I. W.B.</given-names></name></person-group><year>1975</year><source>The generic names of moths of the world. Vol. 1. <tp:taxon-name><tp:taxon-name-part taxon-name-part-type="superfamily">Noctuoidea</tp:taxon-name-part></tp:taxon-name> (part): <tp:taxon-name><tp:taxon-name-part taxon-name-part-type="family">Noctuidae</tp:taxon-name-part></tp:taxon-name>, <tp:taxon-name><tp:taxon-name-part taxon-name-part-type="family">Agaristidae</tp:taxon-name-part></tp:taxon-name>, and <tp:taxon-name><tp:taxon-name-part taxon-name-part-type="family">Nolidae</tp:taxon-name-part></tp:taxon-name></source><publisher-name>Unwin Brothers Ltd</publisher-name><publisher-loc>London</publisher-loc><size units="page">568 + 1 plate</size><pub-id pub-id-type="doi">10.5962/bhl.title.119777</pub-id></element-citation></ref><ref id="B14103589"><element-citation xmlns:xlink="http://www.w3.org/1999/xlink" publication-type="article" xlink:type="simple"><person-group person-group-type="author"><name name-style="western"><surname>Lödl</surname><given-names>M.</given-names></name></person-group><year>1994</year><article-title>Revision der Gattung <italic><tp:taxon-name><tp:taxon-name-part taxon-name-part-type="genus" reg="Hypena">Hypena</tp:taxon-name-part></tp:taxon-name></italic> Schrank, 1802 s.l., der äthiopischen und madagassischen Region. Teil 1 (<tp:taxon-name><tp:taxon-name-part taxon-name-part-type="class">Insecta</tp:taxon-name-part></tp:taxon-name>: <tp:taxon-name><tp:taxon-name-part taxon-name-part-type="order">Lepidoptera</tp:taxon-name-part></tp:taxon-name>: <tp:taxon-name><tp:taxon-name-part taxon-name-part-type="family">Noctuidae</tp:taxon-name-part></tp:taxon-name>: <tp:taxon-name><tp:taxon-name-part taxon-name-part-type="subfamily">Hypeninae</tp:taxon-name-part></tp:taxon-name>)</article-title><source>Annalen des Naturhistorischen Museums in Wien</source><volume>96 B</volume><fpage>373</fpage><lpage>590</lpage></element-citation></ref><ref id="B14103449"><element-citation xmlns:xlink="http://www.w3.org/1999/xlink" publication-type="article" xlink:type="simple"><person-group person-group-type="author"><name name-style="western"><surname>Hampson</surname><given-names>G. F.</given-names></name></person-group><year>1910</year><article-title>Zoological collections from Northern Rhodesia and adjacent territories: <tp:taxon-name><tp:taxon-name-part taxon-name-part-type="order">Lepidoptera</tp:taxon-name-part></tp:taxon-name> Phalaenae</article-title><source>Proceedings of the Zoological Society of London</source><volume>1910</volume><fpage>388</fpage><lpage>510</lpage><pub-id pub-id-type="doi">10.1111/j.1096-3642.1910.tb01899.x</pub-id></element-citation></ref><ref id="B14103598"><element-citation xmlns:xlink="http://www.w3.org/1999/xlink" publication-type="article" xlink:type="simple"><person-group person-group-type="author"><name name-style="western"><surname>Lödl</surname><given-names>M.</given-names></name></person-group><year>1994</year><article-title><italic><tp:taxon-name><tp:taxon-name-part taxon-name-part-type="genus" reg="Hypena">Hypena</tp:taxon-name-part> <tp:taxon-name-part taxon-name-part-type="species" reg="extremipalpis">extremipalpis</tp:taxon-name-part></tp:taxon-name></italic> sp. n., eine neue Hypeninen-Art aus Zaire (<tp:taxon-name><tp:taxon-name-part taxon-name-part-type="order">Lepidoptera</tp:taxon-name-part></tp:taxon-name>: <tp:taxon-name><tp:taxon-name-part taxon-name-part-type="family">Noctuidae</tp:taxon-name-part></tp:taxon-name>)</article-title><source>Entomologisches Nachrichtenblatt, N.F.</source><volume>1</volume><issue>1</issue><fpage>10</fpage><lpage>16</lpage></element-citation></ref><ref id="B14103667"><element-citation xmlns:xlink="http://www.w3.org/1999/xlink" publication-type="book" xlink:type="simple"><person-group person-group-type="author"><name name-style="western"><surname>Poole</surname><given-names>R. W.</given-names></name></person-group><year>1989</year><source>Lepidopterorum catalogus (New Series) Fascicle 118: <tp:taxon-name><tp:taxon-name-part taxon-name-part-type="family">Noctuidae</tp:taxon-name-part></tp:taxon-name> Part 1</source><publisher-name>E.J. Brill / Flora &amp; Fauna Publications</publisher-name><publisher-loc>Leiden, New York, København, Köln</publisher-loc><size units="page">1314</size></element-citation></ref><ref id="B14103345"><element-citation xmlns:xlink="http://www.w3.org/1999/xlink" publication-type="article" xlink:type="simple"><person-group person-group-type="author"><name name-style="western"><surname>Beck</surname><given-names>H.</given-names></name></person-group><year>1996</year><article-title>Systematische Liste der <tp:taxon-name><tp:taxon-name-part taxon-name-part-type="family">Noctuidae</tp:taxon-name-part></tp:taxon-name> Europas (<tp:taxon-name><tp:taxon-name-part taxon-name-part-type="order">Lepidoptera</tp:taxon-name-part></tp:taxon-name>, <tp:taxon-name><tp:taxon-name-part taxon-name-part-type="family">Noctuidae</tp:taxon-name-part></tp:taxon-name>)</article-title><source>Neue Entomologische Nachrichten</source><volume>36</volume><fpage>1</fpage><lpage>122</lpage></element-citation></ref><ref id="B14103730"><element-citation xmlns:xlink="http://www.w3.org/1999/xlink" publication-type="book" xlink:type="simple"><person-group person-group-type="author"><name name-style="western"><surname>Treitschke</surname><given-names>F.</given-names></name></person-group><year>1829</year><source>Die Schmetterlinge von Europa</source><publisher-name>Gerhard Fleischer</publisher-name><publisher-loc>Leipzig</publisher-loc><size units="page">252</size></element-citation></ref></ref-list></tp:taxon-treatment>
