# Supplementary material for: A new record of the southern erebid moth species, Hypena nakajimai Kishida, 2010 (Lepidoptera, Erebidae), from Korea with molecular analyses
Source: Biodivers Data J. 2026 Jun 19;14:e198224. doi: 10.3897/BDJ.14.e198224 (PMC13309806; doi:10.3897/BDJ.14.e198224)
Supplement: XML Treatment for Hypena nakajimai [file BDJ.14.e198224-treatment2.xml]

<!DOCTYPE tp:taxon-treatment
  PUBLIC "-//TaxonX//DTD Taxonomic Treatment Publishing DTD v0 20100105//EN" "tax-treatment-NSO.dtd">
<tp:taxon-treatment xmlns:tp="http://www.plazi.org/taxpub"><tp:treatment-meta><mixed-citation publication-type="journal"><person-group><name><surname>Han</surname><given-names>Hee</given-names></name><name><surname>Park</surname><given-names>Dong Ha</given-names></name><name><surname>Kim</surname><given-names>Sora</given-names></name></person-group><article-title>A new record of the southern erebid moth species, <italic><tp:taxon-name><tp:taxon-name-part taxon-name-part-type="genus" reg="Hypena">Hypena</tp:taxon-name-part> <tp:taxon-name-part taxon-name-part-type="species" reg="nakajimai">nakajimai</tp:taxon-name-part></tp:taxon-name></italic> Kishida, 2010 (<tp:taxon-name><tp:taxon-name-part taxon-name-part-type="order">Lepidoptera</tp:taxon-name-part></tp:taxon-name>, <tp:taxon-name><tp:taxon-name-part taxon-name-part-type="family">Erebidae</tp:taxon-name-part></tp:taxon-name>), from Korea with molecular analyses</article-title><source>Biodivers Data J</source><day>19</day><month>06</month><year>2026</year><volume>14</volume><pub-id pub-id-type="doi">10.3897/BDJ.14.e198224</pub-id></mixed-citation></tp:treatment-meta><tp:nomenclature><tp:taxon-name><object-id xmlns:xlink="http://www.w3.org/1999/xlink" content-type="arpha" xlink:type="simple">E182797F-B656-555E-95A0-39BAEB98298B</object-id><tp:taxon-name-part taxon-name-part-type="genus">Hypena</tp:taxon-name-part> <tp:taxon-name-part taxon-name-part-type="species">nakajimai</tp:taxon-name-part></tp:taxon-name><tp:taxon-authority>Kishida, 2010</tp:taxon-authority><tp:nomenclature-citation-list><tp:nomenclature-citation><tp:taxon-name>
                <tp:taxon-name-part taxon-name-part-type="genus" reg="Hypena"/>
                <tp:taxon-name-part taxon-name-part-type="genus" reg="Hypena"/>
                <tp:taxon-name-part taxon-name-part-type="species" reg="nakajimai"/>
              </tp:taxon-name><comment><italic><tp:taxon-name><tp:taxon-name-part taxon-name-part-type="genus" reg="Hypena">Hypena</tp:taxon-name-part> <tp:taxon-name-part taxon-name-part-type="species" reg="nakajimai">nakajimai</tp:taxon-name-part></tp:taxon-name></italic> <xref ref-type="bibr" rid="B14103526">Kishida 2010</xref>; 64; TL: Japan (Okinawa Pref., Okinawa I.)</comment></tp:nomenclature-citation></tp:nomenclature-citation-list></tp:nomenclature><tp:treatment-sec sec-type="materials"><title>Materials</title><list list-type="alpha-lower" list-content="occurrences"><list-item><p><bold>Type status:</bold> <named-content xmlns:xlink="http://www.w3.org/1999/xlink" content-type="dwc:typeStatus" xlink:type="simple">Other material</named-content>. <bold>Occurrence:</bold> recordedBy: <named-content xmlns:xlink="http://www.w3.org/1999/xlink" content-type="dwc:recordedBy" xlink:type="simple">Dong Ha Park</named-content>; individualCount: <named-content xmlns:xlink="http://www.w3.org/1999/xlink" content-type="dwc:individualCount" xlink:type="simple">1</named-content>; sex: <named-content xmlns:xlink="http://www.w3.org/1999/xlink" content-type="dwc:sex" xlink:type="simple">male</named-content>; lifeStage: <named-content xmlns:xlink="http://www.w3.org/1999/xlink" content-type="dwc:lifeStage" xlink:type="simple">adult</named-content>; occurrenceID: <named-content xmlns:xlink="http://www.w3.org/1999/xlink" content-type="dwc:occurrenceID" xlink:type="simple">479657F5-8079-5F87-8C06-3F22DE0D68B9</named-content>; <bold>Taxon:</bold> scientificName: <named-content xmlns:xlink="http://www.w3.org/1999/xlink" content-type="dwc:scientificName" xlink:type="simple"><italic><tp:taxon-name><tp:taxon-name-part taxon-name-part-type="genus" reg="Hypena">Hypena</tp:taxon-name-part> <tp:taxon-name-part taxon-name-part-type="species" reg="nakajimai">nakajimai</tp:taxon-name-part></tp:taxon-name></italic> Kishida, 2010</named-content>; <bold>Location:</bold> continent: <named-content xmlns:xlink="http://www.w3.org/1999/xlink" content-type="dwc:continent" xlink:type="simple">Asia</named-content>; country: <named-content xmlns:xlink="http://www.w3.org/1999/xlink" content-type="dwc:country" xlink:type="simple">Korea</named-content>; stateProvince: <named-content xmlns:xlink="http://www.w3.org/1999/xlink" content-type="dwc:stateProvince" xlink:type="simple">Jeollanam-do</named-content>; county: <named-content xmlns:xlink="http://www.w3.org/1999/xlink" content-type="dwc:county" xlink:type="simple">Wando-gun</named-content>; locality: <named-content xmlns:xlink="http://www.w3.org/1999/xlink" content-type="dwc:locality" xlink:type="simple">Wando-eup, Jungdo-ri</named-content>; <bold>Identification:</bold> identifiedBy: <named-content xmlns:xlink="http://www.w3.org/1999/xlink" content-type="dwc:identifiedBy" xlink:type="simple">Hee Han</named-content>; <bold>Event:</bold> eventDate: <named-content xmlns:xlink="http://www.w3.org/1999/xlink" content-type="dwc:eventDate" xlink:type="simple">08-10-2021</named-content>; year: <named-content xmlns:xlink="http://www.w3.org/1999/xlink" content-type="dwc:year" xlink:type="simple">2021</named-content>; month: <named-content xmlns:xlink="http://www.w3.org/1999/xlink" content-type="dwc:month" xlink:type="simple">10</named-content>; day: <named-content xmlns:xlink="http://www.w3.org/1999/xlink" content-type="dwc:day" xlink:type="simple">8</named-content>; <bold>Material Entity:</bold> disposition: <named-content xmlns:xlink="http://www.w3.org/1999/xlink" content-type="dwc:disposition" xlink:type="simple">in the Jeonbuk National University collection</named-content></p></list-item></list></tp:treatment-sec><tp:treatment-sec sec-type="Description"><title>Description</title><p>Habitus (Fig. <xref ref-type="fig" rid="F14103829">1</xref><xref ref-type="fig" rid="F14103834">a</xref>, <xref ref-type="fig" rid="F14103835">b</xref>). Male wingspan 19.1 mm. Ground colour yellowish-brown to orange-brown. Head scaled by normal tufts. Eyes large and globular. Antennae serrate, with yellow and brown scales. Proboscis well-developed. Labial palpi extremely long (approximately six times as long as the diameter of compound eye), tufted, covered with yellowish-brown or brown scales; second segment three to four times longer than third segment. Thorax covered by yellowish-brown or brown scales. Fore-wing ground colour yellowish-brown; entirely divided into two areas: dark costal and bright posterior area; a dark line arising from basal discal cell to the end of R5, which divides two areas mentioned above, posteriorly projected near the cell and forming V-shape opening towards costal margin; costal area usually dark brown or greyish-brown, but partially beige, especially at apex; posterior area usually yellowish-brown, but sometimes with dark scattered scales and partially brown or dark brown especially at middle area of subterminal and terminal fields (specifically, between R5 and M1 or M2); adterminal line dotted, innerly whitish, but distally dark brown or black; cilia dense, innerly blackish and distally brown or dark brown. Hind-wing uniformly pale yellowish-brown or greyish-brown, but innerly paler than outer area; cilia dense, pale yellowish-brown or dark brown. Upperside of both wings pale yellowish-brown or greyish-brown; in fore-wing, costal margin beige; apex dark brown and bearing a distinct spot, proximally black and distally whitish; between R4 and R5; in hind-wing, entirely faded yellowish-brown or beige, with scattered brownish scales at apex and costal area. Abdomen long, conical, yellowish or greyish-brown.</p><p>Male genitalia (Fig. <xref ref-type="fig" rid="F14103829">1</xref><xref ref-type="fig" rid="F14103836">c</xref>, <xref ref-type="fig" rid="F14103837">d</xref>). Nearly symmetrical. Uncus strongly sclerotised, straight, weakly curved and sparsely setose at dorsal area, apically hooked, pointed and more sclerotised than other area. Subscaphium strongly developed as long as uncus; dorsally distinctively sclerotised and divided into two lobes. Tegumen two times longer than uncus, broad near uncus, but thin near vinculum. Vinculum slightly shorter than tegumen, innerly curved, but outerly straight, fused and broadened at downside. Saccus absent. Valvae tongue-like shaped, sparsely setose, proximal 3/4 area sclerotised, but distally membranous; costal area slightly bulbous at middle area; with a distinct division arising from basal valvae to middle area; and bearing a rounded saccular process at the middle of the division. Juxta plate inverted Y-shaped, with broad terminal branches and not fused with vinculum and valvae like its congener. Aedeagus entirely curved; coecum rounded; ductus ejaculatorius widely developed at dorsal area; carina dorsally strongly projected; vesica armed with a set of strong large cornuti and small spines.</p></tp:treatment-sec><tp:treatment-sec sec-type="Diagnosis"><title>Diagnosis</title><p>This species is extremely similar to <italic><tp:taxon-name><tp:taxon-name-part taxon-name-part-type="genus" reg="Hypena">Hypena</tp:taxon-name-part> <tp:taxon-name-part taxon-name-part-type="species" reg="pulverulenta">pulverulenta</tp:taxon-name-part></tp:taxon-name></italic>. However, it can be distinguished by the following characteristics: in habitus, wingspan is shorter (~ 20 mm) than <italic><tp:taxon-name><tp:taxon-name-part taxon-name-part-type="genus" reg="Hypena">H.</tp:taxon-name-part> <tp:taxon-name-part taxon-name-part-type="species" reg="pulverulenta">pulverulenta</tp:taxon-name-part></tp:taxon-name></italic> (~ 24 mm); fore-wing less elongated than in <italic><tp:taxon-name><tp:taxon-name-part taxon-name-part-type="genus" reg="Hypena">H.</tp:taxon-name-part> <tp:taxon-name-part taxon-name-part-type="species" reg="pulverulenta">pulverulenta</tp:taxon-name-part></tp:taxon-name></italic>; in male genitalia, connected area between tegumen and vinculum more slender than in <italic><tp:taxon-name><tp:taxon-name-part taxon-name-part-type="genus" reg="Hypena">H.</tp:taxon-name-part> <tp:taxon-name-part taxon-name-part-type="species" reg="pulverulenta">pulverulenta</tp:taxon-name-part></tp:taxon-name></italic>; valvae thinner and slightly more elongated than in <italic><tp:taxon-name><tp:taxon-name-part taxon-name-part-type="genus" reg="Hypena">H.</tp:taxon-name-part> <tp:taxon-name-part taxon-name-part-type="species" reg="pulverulenta">pulverulenta</tp:taxon-name-part></tp:taxon-name></italic>; a distinct division at basal valvae more deeply divided than in <italic><tp:taxon-name><tp:taxon-name-part taxon-name-part-type="genus" reg="Hypena">H.</tp:taxon-name-part> <tp:taxon-name-part taxon-name-part-type="species" reg="pulverulenta">pulverulenta</tp:taxon-name-part></tp:taxon-name></italic> and process arising from middle saccular area between the division much more notable than in <italic><tp:taxon-name><tp:taxon-name-part taxon-name-part-type="genus" reg="Hypena">H.</tp:taxon-name-part> <tp:taxon-name-part taxon-name-part-type="species" reg="pulverulenta">pulverulenta</tp:taxon-name-part></tp:taxon-name></italic>; juxta diamond-shaped, but smaller than in <italic><tp:taxon-name><tp:taxon-name-part taxon-name-part-type="genus" reg="Hypena">H.</tp:taxon-name-part> <tp:taxon-name-part taxon-name-part-type="species" reg="pulverulenta">pulverulenta</tp:taxon-name-part></tp:taxon-name></italic> and not fused with valvae and vinculum unlike <italic><tp:taxon-name><tp:taxon-name-part taxon-name-part-type="genus" reg="Hypena">H.</tp:taxon-name-part> <tp:taxon-name-part taxon-name-part-type="species" reg="pulverulenta">pulverulenta</tp:taxon-name-part></tp:taxon-name></italic>; aedeagus strongly curved like <italic><tp:taxon-name><tp:taxon-name-part taxon-name-part-type="genus" reg="Hypena">H.</tp:taxon-name-part> <tp:taxon-name-part taxon-name-part-type="species" reg="pulverulenta">pulverulenta</tp:taxon-name-part></tp:taxon-name></italic>, but thinner and more elongated than in <italic><tp:taxon-name><tp:taxon-name-part taxon-name-part-type="genus" reg="Hypena">H.</tp:taxon-name-part> <tp:taxon-name-part taxon-name-part-type="species" reg="pulverulenta">pulverulenta</tp:taxon-name-part></tp:taxon-name></italic>; vesica armed with a set of strong cornuti, but <italic><tp:taxon-name><tp:taxon-name-part taxon-name-part-type="genus" reg="Hypena">H.</tp:taxon-name-part> <tp:taxon-name-part taxon-name-part-type="species" reg="pulverulenta">pulverulenta</tp:taxon-name-part></tp:taxon-name></italic> not armed by them.</p></tp:treatment-sec><tp:treatment-sec sec-type="Distribution"><title>Distribution</title><p>Korea (new, JN), Japan (Shikoku, Kyushu, Amami Oshima, Okinoerabujima, Okinawa Island, Kohamajima and Ishigakijima).</p></tp:treatment-sec><tp:treatment-sec sec-type="Biology"><title>Biology</title><p><italic><tp:taxon-name><tp:taxon-name-part taxon-name-part-type="genus" reg="Commelina">Commelina</tp:taxon-name-part> <tp:taxon-name-part taxon-name-part-type="species" reg="diffusa">diffusa</tp:taxon-name-part></tp:taxon-name></italic> Burman (<tp:taxon-name><tp:taxon-name-part taxon-name-part-type="family">Commelinaceae</tp:taxon-name-part></tp:taxon-name>) is known as the host plant (<xref ref-type="bibr" rid="B14103336">Tominaga 2010</xref>).</p></tp:treatment-sec><tp:treatment-sec sec-type="Notes"><title>Notes</title><p>This species is reported for the first time here in Korea. In diagnosis, while <xref ref-type="bibr" rid="B14103717">Sugi (1982)</xref> stated that <italic><tp:taxon-name><tp:taxon-name-part taxon-name-part-type="genus" reg="Hypena">H.</tp:taxon-name-part> <tp:taxon-name-part taxon-name-part-type="species" reg="nakajimai">nakajimai</tp:taxon-name-part></tp:taxon-name></italic> (<italic><tp:taxon-name><tp:taxon-name-part taxon-name-part-type="genus" reg="Hypena">Hypena</tp:taxon-name-part></tp:taxon-name></italic> sp. 2 in his book) could be distinguished by its fore-wing without dark scales, we found that the Korean specimen of <italic><tp:taxon-name><tp:taxon-name-part taxon-name-part-type="genus" reg="Hypena">H.</tp:taxon-name-part> <tp:taxon-name-part taxon-name-part-type="species" reg="nakajimai">nakajimai</tp:taxon-name-part></tp:taxon-name></italic> bears some dark scales on its fore-wings. Therefore, we decline the diagnostic key and carefully propose other morphological taxonomic keys by examining our material and published specimens (<xref ref-type="bibr" rid="B14103717">Sugi 1982</xref>, <xref ref-type="bibr" rid="B14103526">Kishida 2010</xref>, <xref ref-type="bibr" rid="B14103508">Jin et al. 2025</xref>). Notably, we firstly provide genital diagnostic keys for <italic><tp:taxon-name><tp:taxon-name-part taxon-name-part-type="genus" reg="Hypena">H.</tp:taxon-name-part> <tp:taxon-name-part taxon-name-part-type="species" reg="nakajimai">nakajimai</tp:taxon-name-part></tp:taxon-name></italic> and <italic><tp:taxon-name><tp:taxon-name-part taxon-name-part-type="genus" reg="Hypena">H.</tp:taxon-name-part> <tp:taxon-name-part taxon-name-part-type="species" reg="pulverulenta">pulverulenta</tp:taxon-name-part></tp:taxon-name></italic>.</p></tp:treatment-sec><tp:treatment-sec><!--Section generated to contain objects referenced in tp:taxon-treatment.--><fig-group id="F14103829" position="float" orientation="portrait"><caption><p>Adults and male genitalia of <italic><tp:taxon-name><tp:taxon-name-part taxon-name-part-type="genus" reg="Hypena">Hypena</tp:taxon-name-part> <tp:taxon-name-part taxon-name-part-type="species" reg="nakajimai">nakajimai</tp:taxon-name-part></tp:taxon-name></italic>:</p></caption><fig id="F14103834" position="float" orientation="portrait"><object-id xmlns:xlink="http://www.w3.org/1999/xlink" content-type="arpha" xlink:type="simple">1E671CF9-DA5C-51A7-9999-7CF7AC9038F5</object-id><object-id xmlns:xlink="http://www.w3.org/1999/xlink" content-type="doi" xlink:type="simple">10.3897/BDJ.14.e198224.figure1a</object-id><label>Figure 1a.</label><caption><p><italic><tp:taxon-name><tp:taxon-name-part taxon-name-part-type="genus" reg="Hypena">Hypena</tp:taxon-name-part> <tp:taxon-name-part taxon-name-part-type="species" reg="nakajimai">nakajimai</tp:taxon-name-part></tp:taxon-name></italic>, male, dorsal; scale bar: 10 mm;</p></caption><graphic xmlns:xlink="http://www.w3.org/1999/xlink" xlink:href="bdj-14-e198224-g001_a.jpg" xlink:type="simple" position="float" orientation="portrait" id="oo_1586106.jpg"><uri content-type="original_file" xlink:type="simple">https://binary.pensoft.net/fig/1586106</uri></graphic></fig><fig id="F14103835" position="float" orientation="portrait"><object-id xmlns:xlink="http://www.w3.org/1999/xlink" content-type="arpha" xlink:type="simple">C5D93E5A-B389-53F9-8917-5CB6CE3EFEA5</object-id><object-id xmlns:xlink="http://www.w3.org/1999/xlink" content-type="doi" xlink:type="simple">10.3897/BDJ.14.e198224.figure1b</object-id><label>Figure 1b.</label><caption><p><italic><tp:taxon-name><tp:taxon-name-part taxon-name-part-type="genus" reg="Hypena">Hypena</tp:taxon-name-part> <tp:taxon-name-part taxon-name-part-type="species" reg="nakajimai">nakajimai</tp:taxon-name-part></tp:taxon-name></italic>, male, ventral; scale bar: 10 mm;</p></caption><graphic xmlns:xlink="http://www.w3.org/1999/xlink" xlink:href="bdj-14-e198224-g001_b.jpg" xlink:type="simple" position="float" orientation="portrait" id="oo_1586111.jpg"><uri content-type="original_file" xlink:type="simple">https://binary.pensoft.net/fig/1586111</uri></graphic></fig><fig id="F14103836" position="float" orientation="portrait"><object-id xmlns:xlink="http://www.w3.org/1999/xlink" content-type="arpha" xlink:type="simple">59349DFA-3581-5EAD-BD6A-163043E6190F</object-id><object-id xmlns:xlink="http://www.w3.org/1999/xlink" content-type="doi" xlink:type="simple">10.3897/BDJ.14.e198224.figure1c</object-id><label>Figure 1c.</label><caption><p><italic><tp:taxon-name><tp:taxon-name-part taxon-name-part-type="genus" reg="Hypena">Hypena</tp:taxon-name-part> <tp:taxon-name-part taxon-name-part-type="species" reg="nakajimai">nakajimai</tp:taxon-name-part></tp:taxon-name></italic>, male genital capsule; scale bar: 5 mm;</p></caption><graphic xmlns:xlink="http://www.w3.org/1999/xlink" xlink:href="bdj-14-e198224-g001_c.jpg" xlink:type="simple" position="float" orientation="portrait" id="oo_1586107.jpg"><uri content-type="original_file" xlink:type="simple">https://binary.pensoft.net/fig/1586107</uri></graphic></fig><fig id="F14103837" position="float" orientation="portrait"><object-id xmlns:xlink="http://www.w3.org/1999/xlink" content-type="arpha" xlink:type="simple">CC7626F4-60AC-5C7E-8ADA-A5AA086137C5</object-id><object-id xmlns:xlink="http://www.w3.org/1999/xlink" content-type="doi" xlink:type="simple">10.3897/BDJ.14.e198224.figure1d</object-id><label>Figure 1d.</label><caption><p><italic><tp:taxon-name><tp:taxon-name-part taxon-name-part-type="genus" reg="Hypena">Hypena</tp:taxon-name-part> <tp:taxon-name-part taxon-name-part-type="species" reg="nakajimai">nakajimai</tp:taxon-name-part></tp:taxon-name></italic>, male aedeagus; scale bar: 5 mm.</p></caption><graphic xmlns:xlink="http://www.w3.org/1999/xlink" xlink:href="bdj-14-e198224-g001_d.jpg" xlink:type="simple" position="float" orientation="portrait" id="oo_1586108.jpg"><uri content-type="original_file" xlink:type="simple">https://binary.pensoft.net/fig/1586108</uri></graphic></fig></fig-group><fig id="F14103834" position="float" orientation="portrait"><object-id xmlns:xlink="http://www.w3.org/1999/xlink" content-type="arpha" xlink:type="simple">1E671CF9-DA5C-51A7-9999-7CF7AC9038F5</object-id><object-id xmlns:xlink="http://www.w3.org/1999/xlink" content-type="doi" xlink:type="simple">10.3897/BDJ.14.e198224.figure1a</object-id><label>Figure 1a.</label><caption><p><italic><tp:taxon-name><tp:taxon-name-part taxon-name-part-type="genus" reg="Hypena">Hypena</tp:taxon-name-part> <tp:taxon-name-part taxon-name-part-type="species" reg="nakajimai">nakajimai</tp:taxon-name-part></tp:taxon-name></italic>, male, dorsal; scale bar: 10 mm;</p></caption><graphic xmlns:xlink="http://www.w3.org/1999/xlink" xlink:href="bdj-14-e198224-g001_a.jpg" xlink:type="simple" position="float" orientation="portrait" id="oo_1586106.jpg"><uri content-type="original_file" xlink:type="simple">https://binary.pensoft.net/fig/1586106</uri></graphic></fig><fig id="F14103835" position="float" orientation="portrait"><object-id xmlns:xlink="http://www.w3.org/1999/xlink" content-type="arpha" xlink:type="simple">C5D93E5A-B389-53F9-8917-5CB6CE3EFEA5</object-id><object-id xmlns:xlink="http://www.w3.org/1999/xlink" content-type="doi" xlink:type="simple">10.3897/BDJ.14.e198224.figure1b</object-id><label>Figure 1b.</label><caption><p><italic><tp:taxon-name><tp:taxon-name-part taxon-name-part-type="genus" reg="Hypena">Hypena</tp:taxon-name-part> <tp:taxon-name-part taxon-name-part-type="species" reg="nakajimai">nakajimai</tp:taxon-name-part></tp:taxon-name></italic>, male, ventral; scale bar: 10 mm;</p></caption><graphic xmlns:xlink="http://www.w3.org/1999/xlink" xlink:href="bdj-14-e198224-g001_b.jpg" xlink:type="simple" position="float" orientation="portrait" id="oo_1586111.jpg"><uri content-type="original_file" xlink:type="simple">https://binary.pensoft.net/fig/1586111</uri></graphic></fig><fig id="F14103836" position="float" orientation="portrait"><object-id xmlns:xlink="http://www.w3.org/1999/xlink" content-type="arpha" xlink:type="simple">59349DFA-3581-5EAD-BD6A-163043E6190F</object-id><object-id xmlns:xlink="http://www.w3.org/1999/xlink" content-type="doi" xlink:type="simple">10.3897/BDJ.14.e198224.figure1c</object-id><label>Figure 1c.</label><caption><p><italic><tp:taxon-name><tp:taxon-name-part taxon-name-part-type="genus" reg="Hypena">Hypena</tp:taxon-name-part> <tp:taxon-name-part taxon-name-part-type="species" reg="nakajimai">nakajimai</tp:taxon-name-part></tp:taxon-name></italic>, male genital capsule; scale bar: 5 mm;</p></caption><graphic xmlns:xlink="http://www.w3.org/1999/xlink" xlink:href="bdj-14-e198224-g001_c.jpg" xlink:type="simple" position="float" orientation="portrait" id="oo_1586107.jpg"><uri content-type="original_file" xlink:type="simple">https://binary.pensoft.net/fig/1586107</uri></graphic></fig><fig id="F14103837" position="float" orientation="portrait"><object-id xmlns:xlink="http://www.w3.org/1999/xlink" content-type="arpha" xlink:type="simple">CC7626F4-60AC-5C7E-8ADA-A5AA086137C5</object-id><object-id xmlns:xlink="http://www.w3.org/1999/xlink" content-type="doi" xlink:type="simple">10.3897/BDJ.14.e198224.figure1d</object-id><label>Figure 1d.</label><caption><p><italic><tp:taxon-name><tp:taxon-name-part taxon-name-part-type="genus" reg="Hypena">Hypena</tp:taxon-name-part> <tp:taxon-name-part taxon-name-part-type="species" reg="nakajimai">nakajimai</tp:taxon-name-part></tp:taxon-name></italic>, male aedeagus; scale bar: 5 mm.</p></caption><graphic xmlns:xlink="http://www.w3.org/1999/xlink" xlink:href="bdj-14-e198224-g001_d.jpg" xlink:type="simple" position="float" orientation="portrait" id="oo_1586108.jpg"><uri content-type="original_file" xlink:type="simple">https://binary.pensoft.net/fig/1586108</uri></graphic></fig></tp:treatment-sec><ref-list><ref id="B14103526"><element-citation xmlns:xlink="http://www.w3.org/1999/xlink" publication-type="article" xlink:type="simple"><person-group person-group-type="author"><name name-style="western"><surname>Kishida</surname><given-names>Y.</given-names></name></person-group><year>2010</year><article-title>Descriptions of new species and new subspecies of Japanese Macrolepidoptera (1)</article-title><source>Tinea</source><volume>21</volume><issue>2</issue><fpage>57</fpage><lpage>69</lpage></element-citation></ref><ref id="B14103336"><element-citation xmlns:xlink="http://www.w3.org/1999/xlink" publication-type="article" xlink:type="simple"><person-group person-group-type="author"><name name-style="western"><surname>Tominaga</surname><given-names>S.</given-names></name></person-group><year>2010</year><article-title>Rearing records of four <italic><tp:taxon-name><tp:taxon-name-part taxon-name-part-type="genus" reg="Hypena">Hypena</tp:taxon-name-part></tp:taxon-name></italic> species on Okinawa Island</article-title><source>Yugato</source><volume>200</volume><fpage>67</fpage><lpage>69</lpage></element-citation></ref><ref id="B14103717"><element-citation xmlns:xlink="http://www.w3.org/1999/xlink" publication-type="chapter" xlink:type="simple"><person-group person-group-type="author"><name name-style="western"><surname>Sugi</surname><given-names>S.</given-names></name></person-group><year>1982</year><chapter-title>Noctuidae</chapter-title><person-group person-group-type="editor"><name name-style="western"><surname>Inoue</surname><given-names>H.</given-names></name></person-group><source>Moths of Japan</source><volume>Vol. 1: Text</volume><publisher-name>Kondansha</publisher-name><publisher-loc>Tokyo</publisher-loc><size units="page">265</size></element-citation></ref><ref id="B14103508"><element-citation xmlns:xlink="http://www.w3.org/1999/xlink" publication-type="article" xlink:type="simple"><person-group person-group-type="author"><name name-style="western"><surname>Jin</surname><given-names>D.</given-names></name><name name-style="western"><surname>Kim</surname><given-names>S. S.</given-names></name><name name-style="western"><surname>Shin</surname><given-names>B.</given-names></name><name name-style="western"><surname>Choi</surname><given-names>S. W.</given-names></name></person-group><year>2025</year><article-title>An updated list of the genus <italic><tp:taxon-name><tp:taxon-name-part taxon-name-part-type="genus" reg="Hypena">Hypena</tp:taxon-name-part></tp:taxon-name></italic> Schrank (<tp:taxon-name><tp:taxon-name-part taxon-name-part-type="order">Lepidoptera</tp:taxon-name-part></tp:taxon-name>, <tp:taxon-name><tp:taxon-name-part taxon-name-part-type="family">Erebidae</tp:taxon-name-part></tp:taxon-name>) from Korea with five additional records to the fauna</article-title><source>Biodiversity Data Journal</source><volume>13</volume><fpage>e155581</fpage><pub-id pub-id-type="doi">10.3897/BDJ.13.e155581</pub-id></element-citation></ref></ref-list></tp:taxon-treatment>
