# Supplementary material for: A new record of the southern erebid moth species, Hypena nakajimai Kishida, 2010 (Lepidoptera, Erebidae), from Korea with molecular analyses
Source: Biodivers Data J. 2026 Jun 19;14:e198224. doi: 10.3897/BDJ.14.e198224 (PMC13309806; doi:10.3897/BDJ.14.e198224)
Supplement: Supplementary material 1 — Classification, taxon list and data source for the present study [file bdj-14-e198224-s001.xlsx]

## Sheet: Sheet1
Subfamily	Species	Locality	Voucher No.	GenBank Accession No.	Note
Hypeninae	Hypena nakajimai	Korea: Wando	HH1265	PZ469884	This study
Hypeninae	Hypena cf. nakajimai	Korea	1831	PV203691
Hypeninae	Hypena squalida	Korea: Pyeongchang	MNU_H1	PV274473
Hypeninae	Hypena stygiana	Korea: Jecheon	MNU_H3	PV274475
Hypeninae	Hypena nigrobasalis	Korea: Goesan	MNU_H9	PV274476
Hypeninae	Hypena nigrobasalis	Korea: Shinan	MNU_H12	PV274477
Hypeninae	Hypena nigrobasalis	Korea: Jeju	MNU_H13	PV274478
Hypeninae	Hypena nigrobasalis	Korea: Gurye	MNU_H19	PV274480
Hypeninae	Hypena stygiana	Korea: Gurye	MNU_H21	PV274482
Hypeninae	Hypena tamsi	Korea: Samcheok	MNU_H29	PV274484
Hypeninae	Hypena obacerralis	Korea: Sacheon	MNU_H31	PV274486
Hypeninae	Hypena narratalis	Korea: Pyeongchang	MNU_H32	PV274487
Hypeninae	Hypena perspicua	Korea: Jeju	MNU_H33	PV274488
Hypeninae	Hypena mandarina	Korea: Jangseong	MNU_H34	PV274489
Hypeninae	Hypena mandarina	Korea: Gurye	MNU_H35	PV274490
Hypeninae	Hypena pulverulenta	Korea: Sejong	MNU_Mi97	PV274491
Hypeninae	Hypena trigonalis	Japan: Chubu	AYK-04-5173	KF491804
Hypeninae	Hypena obesalis	Italy	KLM Lep 14607	OQ181704
Hypeninae	Hypena obesalis	Germany	BC ZSM Lep 22024	GU686956
Hypeninae	Hypena obesalis	Russia	MM19071	JF854432
Hypeninae	Hypena obesalis	Russia	MM19072	JF854433
Hypeninae	Hypena rostralis	Italy	BC ZSM Lep 41890	KX040092
Hypeninae	Hypena rostralis	Germany: Bavaria	BC ZSM Lep 22376	GU654962
Hypeninae	Hypena rostralis	Germany: Bavaria	BC ZSM Lep 22299	GU686892
Hypeninae	Hypena rostralis	Finland	MM15854	HM876629
Hypeninae	Hypena tristalis	Japan	AYK-06-7270	JN273650
Hypeninae	Hypena tristalis	Japan	AYK-06-7271	JN273651
Hypeninae	Hypena zilla	Japan	AYK-04-1015-17	KF491598
Hypeninae	Hypena proboscidalis	Italy: Piemonte	TLMF Lep 27911	OQ181490
Hypeninae	Hypena proboscidalis	Italy: Basilicata	BC ZSM Lep 60926	KX047464
Hypeninae	Hypena claripennis		728	MW085439
Hypeninae	Hypena quinqualis		581	MW085306
Hypeninae	Hypena quinqualis		1594	KT988756
Herminiinae	Paracolax tristalis	Italy: Piedmont	KLMLep15853	OQ183068	outgroup
